# Supplementary material for: ﻿A new squat lobster (Crustacea, Decapoda, Munidopsidae) from the western Atlantic with redescription of Munidopsisexpansa Benedict, 1902 and several range extensions
Source: Zookeys. 2025 Aug 8;1248:321–40. doi: 10.3897/zookeys.1248.156346 (PMC12357149; doi:10.3897/zookeys.1248.156346)
Supplement: XML Treatment for Munidopsis messingi [file zookeys.1248.156346-treatment1.xml]

<!DOCTYPE tp:taxon-treatment
  PUBLIC "-//TaxonX//DTD Taxonomic Treatment Publishing DTD v0 20100105//EN" "tax-treatment-NSO.dtd">
<tp:taxon-treatment xmlns:tp="http://www.plazi.org/taxpub"><tp:treatment-meta><kwd-group><label>Taxon classification</label><kwd>
                <named-content content-type="kingdom">Animalia</named-content>
              </kwd><kwd>
                <named-content content-type="order">Decapoda</named-content>
              </kwd><kwd>
                <named-content content-type="family">Munidopsidae</named-content>
              </kwd></kwd-group><mixed-citation publication-type="journal"><person-group><name><surname>Rodríguez-Flores</surname><given-names>Paula C.</given-names></name><name><surname>Bracken-Grissom</surname><given-names>Heather D.</given-names></name><name><surname>Lemaitre</surname><given-names>Rafael</given-names></name><name><surname>Felder</surname><given-names>Darryl L.</given-names></name><name><surname>Nizinski</surname><given-names>Martha S.</given-names></name></person-group><article-title>﻿A new squat lobster (<tp:taxon-name><tp:taxon-name-part taxon-name-part-type="subphylum">Crustacea</tp:taxon-name-part></tp:taxon-name>, <tp:taxon-name><tp:taxon-name-part taxon-name-part-type="order">Decapoda</tp:taxon-name-part></tp:taxon-name>, <tp:taxon-name><tp:taxon-name-part taxon-name-part-type="family">Munidopsidae</tp:taxon-name-part></tp:taxon-name>) from the western Atlantic with redescription of <italic><tp:taxon-name><tp:taxon-name-part taxon-name-part-type="genus" reg="Munidopsis">Munidopsis</tp:taxon-name-part><tp:taxon-name-part taxon-name-part-type="species" reg="expansa">expansa</tp:taxon-name-part></tp:taxon-name></italic> Benedict, 1902 and several range extensions</article-title><source>Zookeys</source><day>08</day><month>08</month><year>2025</year><volume>1248</volume><fpage>321</fpage><lpage>340</lpage><pub-id pub-id-type="doi">10.3897/zookeys.1248.156346</pub-id></mixed-citation></tp:treatment-meta><tp:nomenclature><label>﻿</label><tp:taxon-name>
              <object-id xmlns:xlink="http://www.w3.org/1999/xlink" content-type="arpha" xlink:type="simple">27F7770D-F67B-500B-A2FA-4F5C4D8F546B</object-id>
              <tp:taxon-name-part taxon-name-part-type="genus" reg="Munidopsis">Munidopsis</tp:taxon-name-part>
              <tp:taxon-name-part taxon-name-part-type="species" reg="messingi">messingi</tp:taxon-name-part>
              <object-id xmlns:xlink="http://www.w3.org/1999/xlink" content-type="zoobank" xlink:type="simple">https://zoobank.org/36384BE1-9FC9-4807-9B42-C09955195B04</object-id>
            </tp:taxon-name><tp:taxon-authority>sp. nov.</tp:taxon-authority><xref ref-type="fig" rid="F1">Figs 1</xref><xref ref-type="fig" rid="F2">, 2A–J</xref><xref ref-type="fig" rid="F3">, 3A–C</xref><xref ref-type="fig" rid="F4">, 4A–D</xref></tp:nomenclature><tp:treatment-sec sec-type="material" id="SECID0EEBAE"><title>Material examined.</title><p><bold><italic>Holotype</italic>.</bold> • North Atlantic Ocean, Curaçao, <abbrev xmlns:xlink="http://www.w3.org/1999/xlink" xlink:title="Deep Reef Observation Project" id="ABBRID0EPBAE" xlink:type="simple">DROP</abbrev>, 2016, CURI 16056, Curaçao Sea Aquarium, east of downline, Bapor Kibra, <named-content xmlns:xlink="http://www.w3.org/1999/xlink" content-type="dwc:verbatimCoordinates" xlink:type="simple"><named-content content-type="geo-json" specific-use="{&#34;type&#34;:&#34;Point&#34;,&#34;coordinates&#34;:[-68.897365,12.082254]}" id="NCID0EWBAE" xlink:type="simple">12.082254 -68.897365</named-content></named-content>, 253–264 m, 14 October 2016: M 11.5 mm (<named-content xmlns:xlink="http://www.w3.org/1999/xlink" content-type="dwc:institutional_code" xlink:title="Smithsonian National Museum of Natural History" xlink:href="http://grbio.org/institution/smithsonian-institution-national-museum-natural-history-0" xlink:type="simple">USNM</named-content> 1424972, GenBank Accession No. <ext-link xmlns:xlink="http://www.w3.org/1999/xlink" ext-link-type="gen" xlink:href="PV297963" xlink:type="simple">PV297963</ext-link>). <bold><italic>Paratypes</italic>.</bold> • North Atlantic Ocean, Atlantic coast of Florida, <named-content xmlns:xlink="http://www.w3.org/1999/xlink" content-type="dwc:verbatimCoordinates" xlink:type="simple"><named-content content-type="geo-json" specific-use="{&#34;type&#34;:&#34;Point&#34;,&#34;coordinates&#34;:[-79.319214,27.077070]}" id="NCID0EMCAE" xlink:type="simple">27.07707, -79.319214</named-content></named-content>, no depth or date data: 1 <abbrev xmlns:xlink="http://www.w3.org/1999/xlink" xlink:title="ovigerous" id="ABBRID0ERCAE" xlink:type="simple">ov</abbrev>. F 23.5 mm (<abbrev xmlns:xlink="http://www.w3.org/1999/xlink" content-type="institution" xlink:title="Museum of Comparative Zoology" id="ABBRID0EVCAE" xlink:type="simple">MCZ:IZ</abbrev> 172998, ex-HBG 9802), GenBank Accession No. <ext-link xmlns:xlink="http://www.w3.org/1999/xlink" ext-link-type="gen" xlink:href="PV297964" xlink:type="simple">PV297964</ext-link>). • Curaçao, <abbrev xmlns:xlink="http://www.w3.org/1999/xlink" xlink:title="Deep Reef Observation Project" id="ABBRID0E6CAE" xlink:type="simple">DROP</abbrev>, 2012, CURI 12032, off of Substation Curaçao downline, <named-content xmlns:xlink="http://www.w3.org/1999/xlink" content-type="dwc:verbatimCoordinates" xlink:type="simple"><named-content content-type="geo-json" specific-use="{&#34;type&#34;:&#34;Point&#34;,&#34;coordinates&#34;:[-68.781043,12.040327]}" id="NCID0EGDAE" xlink:type="simple">12.040327, -68.781043</named-content></named-content>, no depth data, 29 May 2012: 1 F 19 mm (<named-content xmlns:xlink="http://www.w3.org/1999/xlink" content-type="dwc:institutional_code" xlink:title="Smithsonian National Museum of Natural History" xlink:href="http://grbio.org/institution/smithsonian-institution-national-museum-natural-history-0" xlink:type="simple">USNM</named-content> 1198913). • CURI 11529, Headed East out of gate/substation, no locality data, 173–259 m, 27 May 2011: 1 F 18.5 mm (<named-content xmlns:xlink="http://www.w3.org/1999/xlink" content-type="dwc:institutional_code" xlink:title="Smithsonian National Museum of Natural History" xlink:href="http://grbio.org/institution/smithsonian-institution-national-museum-natural-history-0" xlink:type="simple">USNM</named-content> 1160002). • CURI 14047, East at Substation Curaçao downline, 215–309 m, <named-content xmlns:xlink="http://www.w3.org/1999/xlink" content-type="dwc:verbatimCoordinates" xlink:type="simple"><named-content content-type="geo-json" specific-use="{&#34;type&#34;:&#34;Point&#34;,&#34;coordinates&#34;:[-68.899058,12.083197]}" id="NCID0EYDAE" xlink:type="simple">12.083197, -68.899058</named-content></named-content>, 23 September 2014: 1 M 13.0 mm (<named-content xmlns:xlink="http://www.w3.org/1999/xlink" content-type="dwc:institutional_code" xlink:title="University of Louisiana at Lafayette’s Zoological Collection" xlink:href="http://grbio.org/institution/university-louisiana-layafette-zoological-collection" xlink:type="simple">ULLZ</named-content> 15927, <named-content xmlns:xlink="http://www.w3.org/1999/xlink" content-type="dwc:institutional_code" xlink:title="Smithsonian National Museum of Natural History" xlink:href="http://grbio.org/institution/smithsonian-institution-national-museum-natural-history-0" xlink:type="simple">USNM</named-content> 1406053). • CURI 14055, off of Substation Curaçao downline, <named-content xmlns:xlink="http://www.w3.org/1999/xlink" content-type="dwc:verbatimCoordinates" xlink:type="simple"><named-content content-type="geo-json" specific-use="{&#34;type&#34;:&#34;Point&#34;,&#34;coordinates&#34;:[-68.899031,12.083197]}" id="NCID0EKEAE" xlink:type="simple">12.083197, -68.899031</named-content></named-content>, 142–280 m, 24 September 2014: 1 M 9.2 mm (<named-content xmlns:xlink="http://www.w3.org/1999/xlink" content-type="dwc:institutional_code" xlink:title="University of Louisiana at Lafayette’s Zoological Collection" xlink:href="http://grbio.org/institution/university-louisiana-layafette-zoological-collection" xlink:type="simple">ULLZ</named-content> 15933, <named-content xmlns:xlink="http://www.w3.org/1999/xlink" content-type="dwc:institutional_code" xlink:title="Smithsonian National Museum of Natural History" xlink:href="http://grbio.org/institution/smithsonian-institution-national-museum-natural-history-0" xlink:type="simple">USNM</named-content> 1406056). • CURI 17020, Curaçao Sea Aquarium east of downline, Bapor Kibra, 271 m, <named-content xmlns:xlink="http://www.w3.org/1999/xlink" content-type="dwc:verbatimCoordinates" xlink:type="simple"><named-content content-type="geo-json" specific-use="{&#34;type&#34;:&#34;Point&#34;,&#34;coordinates&#34;:[-68.897300,12.082300]}" id="NCID0E3EAE" xlink:type="simple">12.0823, -68.8973</named-content></named-content>, 2 November 2017: 1 M 10.9 mm (<named-content xmlns:xlink="http://www.w3.org/1999/xlink" content-type="dwc:institutional_code" xlink:title="Smithsonian National Museum of Natural History" xlink:href="http://grbio.org/institution/smithsonian-institution-national-museum-natural-history-0" xlink:type="simple">USNM</named-content> 1554267, GenBank Accession No. <ext-link xmlns:xlink="http://www.w3.org/1999/xlink" ext-link-type="gen" xlink:href="PV810825" xlink:type="simple">PV810825</ext-link>).</p></tp:treatment-sec><tp:treatment-sec sec-type="etymology" id="SECID0ELFAE"><title>Etymology.</title><p>Named after Charles “Chuck” Messing, recently deceased, in honor of his dedication to and passion for ocean exploration, and his “larger than life” entertaining and kind personality. This is in recognition of his significant contributions to the biology, natural history and taxonomy of echinoderms, crustaceans and other invertebrates.</p></tp:treatment-sec><tp:treatment-sec sec-type="diagnosis" id="SECID0EQFAE"><title>Diagnosis.</title><p>Carapace dorsally covered with short setae, pilose, gastric, hepatic and anterior branchial areas smooth, posterior branchial area with short scales or scattered granules (Fig. <xref ref-type="fig" rid="F3">3A–C</xref>). Rostrum moderately broad, dorsally elevated and with median carina, distally trifid. Frontal margin slightly concave behind ocular peduncle. Orbit excavated, orbital angle above antennal peduncle produced into sharp spine. 1–3 small spines close to anterolateral angle. Anterolateral spine strong. Branchial margin armed with 2 strong spines. Abdominal tergites unarmed. Telson divided into 10 plates. Sternite 3 anterolaterally rounded, anterior margin with median lobe flanked by 2 lobes, sternite 4 broadly subtriangular. Eyes unarmed, movable, epistomial spine present, cornea globular, elongated. Article 1 of antennule with dorsolateral and distolateral spines. Article 1 of antenna with strong distomesial spine and distolateral spines. Mxp3 merus with 3 strong spines on flexor margin, small distal spine, extensor margin with 4 spines. <abbrev xmlns:xlink="http://www.w3.org/1999/xlink" xlink:title="pereopod 1" id="ABBRID0E1FAE" xlink:type="simple">P1</abbrev> stout, length less than twice <abbrev xmlns:xlink="http://www.w3.org/1999/xlink" xlink:title="postorbital carapace length" id="ABBRID0E5FAE" xlink:type="simple">PCL</abbrev>; meri and carpi armed with distal spines; palm and fingers unarmed; fixed finger without denticulate carina on distolateral margin; dactylus dorsally carinate. <abbrev xmlns:xlink="http://www.w3.org/1999/xlink" xlink:title="pereopods 2–4" id="ABBRID0ECGAE" xlink:type="simple">P2–4</abbrev> stout; meri carinate on dorsal margin; dactyli slender, distally curving, flexor margin with 6–8 small teeth decreasing proximally along entire length. Epipods present on <abbrev xmlns:xlink="http://www.w3.org/1999/xlink" xlink:title="pereopod 1" id="ABBRID0EMGAE" xlink:type="simple">P1</abbrev> and 2.</p></tp:treatment-sec><tp:treatment-sec sec-type="description" id="SECID0EQGAE"><title>Description.</title><p><bold><italic>Carapace</italic></bold>: Slightly broader than long, widest at midlength; moderately convex from side to side. Dorsal surface pilose; gastric, hepatic and anterior branchial areas smooth, densely covered with short setae; posterior branchial area with short scales or scattered granules (Figs <xref ref-type="fig" rid="F2">2A</xref>, <xref ref-type="fig" rid="F3">3A, C</xref>); cardiac and intestinal regions covered with larger scales, each scale with few short setae. Regions well delineated by deep furrows including distinct anterior and posterior cervical grooves. Gastric region slightly elevated. Cardiac region divided by a transverse furrow in anterior and posterior cardiac regions. Posterior margin unarmed, preceded by elevated ridge. Rostrum moderately broad, dorsally elevated, width 0.2–0.3 × anterior width of carapace, directed strongly upwards, dorsally carinate, distally trifid, with strong median spine twice as long as lateral spines (Fig. <xref ref-type="fig" rid="F2">2A</xref>), 0.4 × <abbrev xmlns:xlink="http://www.w3.org/1999/xlink" xlink:title="postorbital carapace length" id="ABBRID0EHHAE" xlink:type="simple">PCL</abbrev>, 1.3–1.8 × as long as broad. Frontal margin concave behind ocular peduncle, orbital angle above antennal peduncle produced into sharp spine, reaching or surpassing distal margin of cornea; spine below antennal proximal mesial angle, ventral to frontal margin, close to epistomial region; 1–3 small spines close to anterolateral spine. Lateral margins slightly convex, converging posteriorly; anterolateral spine sharp; anterior branchial margin with 1 strong spine; 1 strong branchial spine just behind posterior branch of cervical groove. Pterygostomian flap surface covered with granules and scales, anteriorly narrowly rounded.</p><fig id="F2" position="float" orientation="portrait"><object-id xmlns:xlink="http://www.w3.org/1999/xlink" content-type="doi" xlink:type="simple">10.3897/zookeys.1248.156346.figure2</object-id><object-id xmlns:xlink="http://www.w3.org/1999/xlink" content-type="arpha" xlink:type="simple">8DC1474E-008E-54E9-805B-80092B491540</object-id><label>Figure 2.</label><caption><p><italic><tp:taxon-name><tp:taxon-name-part taxon-name-part-type="genus" reg="Munidopsis">Munidopsis</tp:taxon-name-part><tp:taxon-name-part taxon-name-part-type="species" reg="messingi">messingi</tp:taxon-name-part></tp:taxon-name></italic> sp. nov., M 11.5 mm <abbrev xmlns:xlink="http://www.w3.org/1999/xlink" xlink:title="postorbital carapace length" id="ABBRID0E5HAE" xlink:type="simple">PCL</abbrev>, holotype (<named-content xmlns:xlink="http://www.w3.org/1999/xlink" content-type="dwc:institutional_code" xlink:title="Smithsonian National Museum of Natural History" xlink:href="http://grbio.org/institution/smithsonian-institution-national-museum-natural-history-0" xlink:type="simple">USNM</named-content> 1424972, CURI 16056), Curaçao. A. Carapace and abdomen, dorsal view; B. Sternal plastron; C. Telson; D. Cephalic region, showing antennular and antennal peduncles, ventral view; E. Left Mxp3, lateral view; F. Right <abbrev xmlns:xlink="http://www.w3.org/1999/xlink" xlink:title="pereopod 1" id="ABBRID0EHIAE" xlink:type="simple">P1</abbrev>, dorsal view; G. Right P2, lateral view; H. Right P3, lateral view; I. Right P4, lateral view; J. Right P4 dactyli, lateral view. Scale bars: 2 mm.</p></caption><graphic xmlns:xlink="http://www.w3.org/1999/xlink" xlink:href="zookeys-1248-321_article-156346__-g002.jpg" position="float" orientation="portrait" xlink:type="simple" id="oo_1391048.jpg"><uri content-type="original_file" xlink:type="simple">https://binary.pensoft.net/fig/1391048</uri></graphic></fig><fig id="F3" position="float" orientation="portrait"><object-id xmlns:xlink="http://www.w3.org/1999/xlink" content-type="doi" xlink:type="simple">10.3897/zookeys.1248.156346.figure3</object-id><object-id xmlns:xlink="http://www.w3.org/1999/xlink" content-type="arpha" xlink:type="simple">185EF225-9472-50B5-A50D-3D33D29876FB</object-id><label>Figure 3.</label><caption><p><italic><tp:taxon-name><tp:taxon-name-part taxon-name-part-type="genus" reg="Munidopsis">Munidopsis</tp:taxon-name-part><tp:taxon-name-part taxon-name-part-type="species" reg="messingi">messingi</tp:taxon-name-part></tp:taxon-name></italic> sp. nov., 3D rendering of micro-CT images, 23.5 mm <abbrev xmlns:xlink="http://www.w3.org/1999/xlink" xlink:title="postorbital carapace length" id="ABBRID0EDJAE" xlink:type="simple">PCL</abbrev>, paratype (: IZ 172998, HBG 9802) east coast of Florida: A. dorsal B. ventral; C. lateral views.</p></caption><graphic xmlns:xlink="http://www.w3.org/1999/xlink" xlink:href="zookeys-1248-321_article-156346__-g003.jpg" position="float" orientation="portrait" xlink:type="simple" id="oo_1391049.jpg"><uri content-type="original_file" xlink:type="simple">https://binary.pensoft.net/fig/1391049</uri></graphic></fig><p><bold><italic>Sternum</italic></bold>: 0.9 × as long as broad, maximum width at sternite 7. Sternite 3 broad, 3.0 × wider than long, anterolaterally rounded, anterior margin with median lobe flanked by 2 subacute lobes. Sternite 4 narrowly elongated anteriorly; surface depressed in midline, with scattered short scales; greatest width 2.3 × that of sternite 3, 1.7 × wider than long.</p><p><bold><italic>Pleon</italic></bold>: Unarmed; tergite 2 with 2 elevated transverse ridges, lateral parts of dorsal surfaces covered with granules and scales; tergites 3–6 with only anterior; tergite 6 with weakly produced posterolateral lobes and nearly transverse posteromedian margin. Telson composed of 10 plates, 1.5 × as wide as long.</p><p><bold><italic>Eye</italic></bold>: Eyestalk movable, partially concealed by rostrum; peduncle with few granules, shorter than cornea length; cornea, elongated, longer than peduncle, ovoid; lateral surface contiguous to epistomial spine, epistomial spine ventral to frontal margin.</p><p><bold><italic>Antennule</italic></bold>: Article 1 of peduncle with granules on anterolateral ventral surface, armed with subequal dorsolateral and distolateral spines; distomesial margin with strong spine.</p><p><bold><italic>Antenna</italic></bold>: Peduncle slightly exceeding eye. Article 1 with strong distomesial and distolateral spines, each surpassing distal margin of article 2. Article 2 with distomesial and distolateral spines, distolateral spine much stronger. Article 3 armed with small distomesial and distolateral spines. Article 4 unarmed.</p><p><bold><italic>Mxp3</italic></bold>: Lateral surface with few granules. Ischium as long as merus measured on extensor margin merus with 3 strong spines subequal in size and 1 smaller distal spine on flexor margin; extensor margin with 4 spines, distal spine strongest.</p><p><bold><italic><abbrev xmlns:xlink="http://www.w3.org/1999/xlink" xlink:title="pereopod 1" id="ABBRID0E2KAE" xlink:type="simple">P1</abbrev></italic></bold>: Stout, with numerous minute granules and short scales, each scale marginally with few short setae, 1.3 × longer than <abbrev xmlns:xlink="http://www.w3.org/1999/xlink" xlink:title="postorbital carapace length" id="ABBRID0EALAE" xlink:type="simple">PCL</abbrev>. Merus 2.2 × carpus length, distally with stout spines. Carpus 0.9 × longer than broad, with some short distal spines, few acute granules on dorsal surface. Palm unarmed, stout, slightly longer than carpus, 1.2 × longer than broad. Fingers unarmed, 1.2 × longer than palm, opposing margins nearly straight, not gaping, spooned; fixed finger without denticulate carina on distolateral margin, mobile finger with dorsal carina.</p><p><bold><italic><abbrev xmlns:xlink="http://www.w3.org/1999/xlink" xlink:title="pereopods 2–4" id="ABBRID0EJLAE" xlink:type="simple">P2–4</abbrev></italic></bold>: Stout, pilose, with short scales and granules, cylindrical in cross-section, slightly decreasing in size posteriorly. P2 merus stout, overreaching tip of <abbrev xmlns:xlink="http://www.w3.org/1999/xlink" xlink:title="pereopod 1" id="ABBRID0EOLAE" xlink:type="simple">P1</abbrev>, 0.6 × carapace length, 2.7 × longer than high, equal to 1.1 × length of P2 propodus. <abbrev xmlns:xlink="http://www.w3.org/1999/xlink" xlink:title="pereopods 2–4" id="ABBRID0ESLAE" xlink:type="simple">P2–4</abbrev> meri decreasing in length posteriorly (P3 merus 0.9 × length of P2 merus, P4 merus 0.85 × length of P3 merus); extensor margin carinate, with small granules along entire length, distal part flattish ending in thick spine; flexor margin granulate; <abbrev xmlns:xlink="http://www.w3.org/1999/xlink" xlink:title="pereopods 2–4" id="ABBRID0EWLAE" xlink:type="simple">P2–4</abbrev> carpi each with 1 thick distal spine on extensor margin, lateral surface with granulated carina; <abbrev xmlns:xlink="http://www.w3.org/1999/xlink" xlink:title="pereopods 2–4" id="ABBRID0E1LAE" xlink:type="simple">P2–4</abbrev> propodi 4.0–5.0 × as long as high, triangular in cross-section, unarmed. <abbrev xmlns:xlink="http://www.w3.org/1999/xlink" xlink:title="pereopods 2–4" id="ABBRID0E5LAE" xlink:type="simple">P2–4</abbrev> dactyli 0.5 × length of propodi; distal claw short, moderately curved; flexor margin distally curved, with 6–8 dactylar teeth on entire length, each tooth with slender corneous spine, ultimate tooth closer to penultimate tooth than to dactylar angle.</p><p><bold><italic>Epipods</italic></bold>: Present on <abbrev xmlns:xlink="http://www.w3.org/1999/xlink" xlink:title="pereopod 1" id="ABBRID0EOMAE" xlink:type="simple">P1</abbrev> and 2.</p><p><bold><italic>Coloration</italic></bold>: Carapace, <abbrev xmlns:xlink="http://www.w3.org/1999/xlink" xlink:title="pereopod 1" id="ABBRID0EZMAE" xlink:type="simple">P1</abbrev>–4 and chelipeds entirely light to reddish orange. Distal parts of rostrum, articles and spines whitish (Fig. <xref ref-type="fig" rid="F4">4A–D</xref>).</p><fig id="F4" position="float" orientation="portrait"><object-id xmlns:xlink="http://www.w3.org/1999/xlink" content-type="doi" xlink:type="simple">10.3897/zookeys.1248.156346.figure4</object-id><object-id xmlns:xlink="http://www.w3.org/1999/xlink" content-type="arpha" xlink:type="simple">384E964F-27D1-568B-B13A-B48C3950C099</object-id><label>Figure 4.</label><caption><p><italic><tp:taxon-name><tp:taxon-name-part taxon-name-part-type="genus" reg="Munidopsis">Munidopsis</tp:taxon-name-part><tp:taxon-name-part taxon-name-part-type="species" reg="messingi">messingi</tp:taxon-name-part></tp:taxon-name></italic> sp. nov., color images of fresh specimens, 1 M 10.9 mm <abbrev xmlns:xlink="http://www.w3.org/1999/xlink" xlink:title="postorbital carapace length" id="ABBRID0EUNAE" xlink:type="simple">PCL</abbrev>, paratype (<named-content xmlns:xlink="http://www.w3.org/1999/xlink" content-type="dwc:institutional_code" xlink:title="Smithsonian National Museum of Natural History" xlink:href="http://grbio.org/institution/smithsonian-institution-national-museum-natural-history-0" xlink:type="simple">USNM</named-content> 1554267 [CURI 17020]), Curaçao: A, B. M 13.0 mm <abbrev xmlns:xlink="http://www.w3.org/1999/xlink" xlink:title="postorbital carapace length" id="ABBRID0E4NAE" xlink:type="simple">PCL</abbrev>, paratype (USNM1406053 [<named-content xmlns:xlink="http://www.w3.org/1999/xlink" content-type="dwc:institutional_code" xlink:title="University of Louisiana at Lafayette’s Zoological Collection" xlink:href="http://grbio.org/institution/university-louisiana-layafette-zoological-collection" xlink:type="simple">ULLZ</named-content> 15927; CURI 14047]), Curaçao, C. M 9.2 mm <abbrev xmlns:xlink="http://www.w3.org/1999/xlink" xlink:title="postorbital carapace length" id="ABBRID0EGOAE" xlink:type="simple">PCL</abbrev> paratype (<named-content xmlns:xlink="http://www.w3.org/1999/xlink" content-type="dwc:institutional_code" xlink:title="Smithsonian National Museum of Natural History" xlink:href="http://grbio.org/institution/smithsonian-institution-national-museum-natural-history-0" xlink:type="simple">USNM</named-content> 1406056 [<named-content xmlns:xlink="http://www.w3.org/1999/xlink" content-type="dwc:institutional_code" xlink:title="University of Louisiana at Lafayette’s Zoological Collection" xlink:href="http://grbio.org/institution/university-louisiana-layafette-zoological-collection" xlink:type="simple">ULLZ</named-content> 15933; CURI 14055]), Curaçao, D. A. Dorsal habitus, abdomen flexed; B. Dorsal habitus, abdomen extended; C. Dorsal habitus, damaged abdomen extended; D. Dorsal habitus, abdomen extended. Photographs by DLF.</p></caption><graphic xmlns:xlink="http://www.w3.org/1999/xlink" xlink:href="zookeys-1248-321_article-156346__-g004.jpg" position="float" orientation="portrait" xlink:type="simple" id="oo_1391050.jpg"><uri content-type="original_file" xlink:type="simple">https://binary.pensoft.net/fig/1391050</uri></graphic></fig></tp:treatment-sec><tp:treatment-sec sec-type="ecology" id="SECID0EZOAE"><title>Ecology.</title><p>Unknown.</p></tp:treatment-sec><tp:treatment-sec sec-type="distribution" id="SECID0E5OAE"><title>Distribution.</title><p>Curaçao and East coast of Florida; 173–264 m.</p></tp:treatment-sec><tp:treatment-sec sec-type="remarks" id="SECID0EDPAE"><title>Remarks.</title><p>This species belongs to a group of species having a trifid and elevated rostrum, an unarmed carapace and abdomen, 8–10 telson plates, a stout <abbrev xmlns:xlink="http://www.w3.org/1999/xlink" xlink:title="pereopod 1" id="ABBRID0EJPAE" xlink:type="simple">P1</abbrev> that is less than twice the <abbrev xmlns:xlink="http://www.w3.org/1999/xlink" xlink:title="postorbital carapace length" id="ABBRID0ENPAE" xlink:type="simple">PCL</abbrev>, stout <abbrev xmlns:xlink="http://www.w3.org/1999/xlink" xlink:title="pereopods 2–4" id="ABBRID0ERPAE" xlink:type="simple">P2–4</abbrev>, and epipods on <abbrev xmlns:xlink="http://www.w3.org/1999/xlink" xlink:title="pereopod 1" id="ABBRID0EVPAE" xlink:type="simple">P1</abbrev> and 2. In addition to <italic><tp:taxon-name><tp:taxon-name-part taxon-name-part-type="genus" reg="Munidopsis">M.</tp:taxon-name-part><tp:taxon-name-part taxon-name-part-type="species" reg="messingi">messingi</tp:taxon-name-part></tp:taxon-name></italic> sp. nov., this species group includes <italic><tp:taxon-name><tp:taxon-name-part taxon-name-part-type="genus" reg="Munidopsis">M.</tp:taxon-name-part><tp:taxon-name-part taxon-name-part-type="species" reg="expansa">expansa</tp:taxon-name-part></tp:taxon-name></italic> Benedict, 1902 from the western Atlantic and <italic><tp:taxon-name><tp:taxon-name-part taxon-name-part-type="genus" reg="Munidopsis">M.</tp:taxon-name-part><tp:taxon-name-part taxon-name-part-type="species" reg="testuda">testuda</tp:taxon-name-part></tp:taxon-name></italic> Rodríguez-Flores, Seid, Rouse &amp; Giribet, 2023, known only from the Galapagos Islands in the eastern Pacific. The new species can be distinguished from the aforementioned two species by the following morphological characters:</p><list list-type="order"><list-item><p>The carapace gastric, hepatic and branchial regions are covered with granules and scales in 
                                <italic><tp:taxon-name><tp:taxon-name-part taxon-name-part-type="genus" reg="Munidopsis">M.</tp:taxon-name-part><tp:taxon-name-part taxon-name-part-type="species" reg="expansa">expansa</tp:taxon-name-part></tp:taxon-name></italic> and 
                                <italic><tp:taxon-name><tp:taxon-name-part taxon-name-part-type="genus" reg="Munidopsis">M.</tp:taxon-name-part><tp:taxon-name-part taxon-name-part-type="species" reg="testuda">testuda</tp:taxon-name-part></tp:taxon-name></italic>, but these areas are covered with dense pilosity in the new species.
                            </p></list-item><list-item><p>The carapace anterolateral angle is produced as a broad spine in 
                                <italic><tp:taxon-name><tp:taxon-name-part taxon-name-part-type="genus" reg="Munidopsis">M.</tp:taxon-name-part><tp:taxon-name-part taxon-name-part-type="species" reg="testuda">testuda</tp:taxon-name-part></tp:taxon-name></italic> and 
                                <italic><tp:taxon-name><tp:taxon-name-part taxon-name-part-type="genus" reg="Munidopsis">M.</tp:taxon-name-part><tp:taxon-name-part taxon-name-part-type="species" reg="expansa">expansa</tp:taxon-name-part></tp:taxon-name></italic>, whereas the spine is sharp, much longer and preceded by a cluster of 1–3 spines in the new species.
                            </p></list-item><list-item><p>The carapace excavate orbit in the new species terminates laterally in a sharp, long spine, sometimes surpassing the distal margin of the cornea, but this spine is absent in 
                                <italic><tp:taxon-name><tp:taxon-name-part taxon-name-part-type="genus" reg="Munidopsis">M.</tp:taxon-name-part><tp:taxon-name-part taxon-name-part-type="species" reg="expansa">expansa</tp:taxon-name-part></tp:taxon-name></italic> and 
                                <italic><tp:taxon-name><tp:taxon-name-part taxon-name-part-type="genus" reg="Munidopsis">M.</tp:taxon-name-part><tp:taxon-name-part taxon-name-part-type="species" reg="testuda">testuda.</tp:taxon-name-part></tp:taxon-name></italic></p></list-item><list-item><p>The lateral margin of the rostrum is concave in 
                                <italic><tp:taxon-name><tp:taxon-name-part taxon-name-part-type="genus" reg="Munidopsis">M.</tp:taxon-name-part><tp:taxon-name-part taxon-name-part-type="species" reg="testuda">testuda</tp:taxon-name-part></tp:taxon-name></italic>, slightly convex in the new species and divergent in 
                                <italic><tp:taxon-name><tp:taxon-name-part taxon-name-part-type="genus" reg="Munidopsis">M.</tp:taxon-name-part><tp:taxon-name-part taxon-name-part-type="species" reg="expansa">expansa</tp:taxon-name-part></tp:taxon-name></italic>.
                            </p></list-item><list-item><p>The distomesial angle of the antennular peduncle article 1 is armed with a distinct spine in the new species, whereas it is unarmed in 
                                <italic><tp:taxon-name><tp:taxon-name-part taxon-name-part-type="genus" reg="Munidopsis">M.</tp:taxon-name-part><tp:taxon-name-part taxon-name-part-type="species" reg="expansa">expansa</tp:taxon-name-part></tp:taxon-name></italic> and 
                                <italic><tp:taxon-name><tp:taxon-name-part taxon-name-part-type="genus" reg="Munidopsis">M.</tp:taxon-name-part><tp:taxon-name-part taxon-name-part-type="species" reg="testuda">testuda</tp:taxon-name-part></tp:taxon-name></italic>.
                            </p></list-item><list-item><p>The new species differs from 
                                <italic><tp:taxon-name><tp:taxon-name-part taxon-name-part-type="genus" reg="Munidopsis">M.</tp:taxon-name-part><tp:taxon-name-part taxon-name-part-type="species" reg="expansa">expansa</tp:taxon-name-part></tp:taxon-name></italic> and 
                                <italic><tp:taxon-name><tp:taxon-name-part taxon-name-part-type="genus" reg="Munidopsis">M.</tp:taxon-name-part><tp:taxon-name-part taxon-name-part-type="species" reg="testuda">testuda</tp:taxon-name-part></tp:taxon-name></italic> in having a much longer distolateral spine of the antennal peduncle article 1.
                            </p></list-item><list-item><p>The flexor margin of Mxp3 merus is unarmed in 
                                <italic><tp:taxon-name><tp:taxon-name-part taxon-name-part-type="genus" reg="Munidopsis">M.</tp:taxon-name-part><tp:taxon-name-part taxon-name-part-type="species" reg="expansa">expansa</tp:taxon-name-part></tp:taxon-name></italic>, whereas it is armed with 3 distinct spines in the new species.
                            </p></list-item><list-item><p>The flexor margin of P2–4 dactyl is armed with 6–8 teeth in the new species but has 11–12 teeth 
                                <italic><tp:taxon-name><tp:taxon-name-part taxon-name-part-type="genus" reg="Munidopsis">M.</tp:taxon-name-part><tp:taxon-name-part taxon-name-part-type="species" reg="expansa">expansa</tp:taxon-name-part></tp:taxon-name></italic> and 
                                <italic><tp:taxon-name><tp:taxon-name-part taxon-name-part-type="genus" reg="Munidopsis">M.</tp:taxon-name-part><tp:taxon-name-part taxon-name-part-type="species" reg="testuda">testuda</tp:taxon-name-part></tp:taxon-name></italic>.
                            </p></list-item></list><p>Genetic divergence for the <italic><abbrev xmlns:xlink="http://www.w3.org/1999/xlink" xlink:title="cytochrome c oxidase subunit" id="ABBRID0ETWAE" xlink:type="simple">COI</abbrev></italic> marker ranged from 14.0 to 15.6% between the new species and its closely related congeners (see Table <xref ref-type="table" rid="T1">1</xref> for genetic distances).</p><table-wrap id="T1" position="float" orientation="portrait"><label>Table 1.</label><caption><p>Average genetic distances (p-distances) for the <italic><abbrev xmlns:xlink="http://www.w3.org/1999/xlink" xlink:title="cytochrome c oxidase subunit" id="ABBRID0EFXAE" xlink:type="simple">COI</abbrev></italic> marker calculated for each species, including <italic><tp:taxon-name><tp:taxon-name-part taxon-name-part-type="genus" reg="Munidopsis">Munidopsis</tp:taxon-name-part><tp:taxon-name-part taxon-name-part-type="species" reg="testuda">testuda</tp:taxon-name-part></tp:taxon-name></italic> Rodríguez-Flores, Seid, Rouse &amp; Giribet, 2023.</p></caption><table id="TID0EL3AG" rules="all"><tbody><tr><th rowspan="1" colspan="1"/><th rowspan="1" colspan="1">
                      <tp:taxon-name><tp:taxon-name-part taxon-name-part-type="genus" reg="Munidopsis">Munidopsis</tp:taxon-name-part><tp:taxon-name-part taxon-name-part-type="species" reg="expansa">expansa</tp:taxon-name-part></tp:taxon-name>
                    </th><th rowspan="1" colspan="1">
                      <tp:taxon-name><tp:taxon-name-part taxon-name-part-type="genus" reg="Munidopsis">Munidopsis</tp:taxon-name-part><tp:taxon-name-part taxon-name-part-type="species" reg="testuda">testuda</tp:taxon-name-part></tp:taxon-name>
                    </th></tr><tr><td rowspan="1" colspan="1">
                      <italic>
                        <tp:taxon-name><tp:taxon-name-part taxon-name-part-type="genus" reg="Munidopsis">Munidopsis</tp:taxon-name-part><tp:taxon-name-part taxon-name-part-type="species" reg="expansa">expansa</tp:taxon-name-part></tp:taxon-name>
                      </italic>
                    </td><td rowspan="1" colspan="1"/><td rowspan="1" colspan="1"/></tr><tr><td rowspan="1" colspan="1">
                      <italic>
                        <tp:taxon-name><tp:taxon-name-part taxon-name-part-type="genus" reg="Munidopsis">Munidopsis</tp:taxon-name-part><tp:taxon-name-part taxon-name-part-type="species" reg="testuda">testuda</tp:taxon-name-part></tp:taxon-name>
                      </italic>
                    </td><td rowspan="1" colspan="1">0.107</td><td rowspan="1" colspan="1"/></tr><tr><td rowspan="1" colspan="1"><italic><tp:taxon-name><tp:taxon-name-part taxon-name-part-type="genus" reg="Munidopsis">Munidopsis</tp:taxon-name-part><tp:taxon-name-part taxon-name-part-type="species" reg="messingi">messingi</tp:taxon-name-part></tp:taxon-name></italic> sp. nov.</td><td rowspan="1" colspan="1">0.156</td><td rowspan="1" colspan="1">0.140</td></tr></tbody></table></table-wrap></tp:treatment-sec><tp:treatment-sec><!--Section generated to contain objects referenced in tp:taxon-treatment.--><fig id="F1" position="float" orientation="portrait"><object-id xmlns:xlink="http://www.w3.org/1999/xlink" content-type="doi" xlink:type="simple">10.3897/zookeys.1248.156346.figure1</object-id><object-id xmlns:xlink="http://www.w3.org/1999/xlink" content-type="arpha" xlink:type="simple">51C162D8-28ED-5B4C-A004-D111B7C7632C</object-id><label>Figure 1.</label><caption><p>Map depicting locations for species of <italic><tp:taxon-name><tp:taxon-name-part taxon-name-part-type="genus" reg="Munidopsis">Munidopsis</tp:taxon-name-part></tp:taxon-name></italic> treated in present study of the Gulf of Mexico, Caribbean, and adjacent Atlantic waters off Florida.</p></caption><graphic xmlns:xlink="http://www.w3.org/1999/xlink" xlink:href="zookeys-1248-321_article-156346__-g001.jpg" position="float" orientation="portrait" xlink:type="simple" id="oo_1391047.jpg"><uri content-type="original_file" xlink:type="simple">https://binary.pensoft.net/fig/1391047</uri></graphic></fig></tp:treatment-sec></tp:taxon-treatment>
