# Supplementary material for: ﻿A new squat lobster (Crustacea, Decapoda, Munidopsidae) from the western Atlantic with redescription of Munidopsisexpansa Benedict, 1902 and several range extensions
Source: Zookeys. 2025 Aug 8;1248:321–40. doi: 10.3897/zookeys.1248.156346 (PMC12357149; doi:10.3897/zookeys.1248.156346)
Supplement: XML Treatment for Munidopsis expansa [file zookeys.1248.156346-treatment2.xml]

<!DOCTYPE tp:taxon-treatment
  PUBLIC "-//TaxonX//DTD Taxonomic Treatment Publishing DTD v0 20100105//EN" "tax-treatment-NSO.dtd">
<tp:taxon-treatment xmlns:tp="http://www.plazi.org/taxpub"><tp:treatment-meta><kwd-group><label>Taxon classification</label><kwd>
                <named-content content-type="kingdom">Animalia</named-content>
              </kwd><kwd>
                <named-content content-type="order">Decapoda</named-content>
              </kwd><kwd>
                <named-content content-type="family">Munidopsidae</named-content>
              </kwd></kwd-group><mixed-citation publication-type="journal"><person-group><name><surname>Rodríguez-Flores</surname><given-names>Paula C.</given-names></name><name><surname>Bracken-Grissom</surname><given-names>Heather D.</given-names></name><name><surname>Lemaitre</surname><given-names>Rafael</given-names></name><name><surname>Felder</surname><given-names>Darryl L.</given-names></name><name><surname>Nizinski</surname><given-names>Martha S.</given-names></name></person-group><article-title>﻿A new squat lobster (<tp:taxon-name><tp:taxon-name-part taxon-name-part-type="subphylum">Crustacea</tp:taxon-name-part></tp:taxon-name>, <tp:taxon-name><tp:taxon-name-part taxon-name-part-type="order">Decapoda</tp:taxon-name-part></tp:taxon-name>, <tp:taxon-name><tp:taxon-name-part taxon-name-part-type="family">Munidopsidae</tp:taxon-name-part></tp:taxon-name>) from the western Atlantic with redescription of <italic><tp:taxon-name><tp:taxon-name-part taxon-name-part-type="genus" reg="Munidopsis">Munidopsis</tp:taxon-name-part><tp:taxon-name-part taxon-name-part-type="species" reg="expansa">expansa</tp:taxon-name-part></tp:taxon-name></italic> Benedict, 1902 and several range extensions</article-title><source>Zookeys</source><day>08</day><month>08</month><year>2025</year><volume>1248</volume><fpage>321</fpage><lpage>340</lpage><pub-id pub-id-type="doi">10.3897/zookeys.1248.156346</pub-id></mixed-citation></tp:treatment-meta><tp:nomenclature><label>﻿</label><tp:taxon-name>
              <object-id xmlns:xlink="http://www.w3.org/1999/xlink" content-type="arpha" xlink:type="simple">50C8FCA4-43B5-5458-8D43-783FC14EF903</object-id>
              <tp:taxon-name-part taxon-name-part-type="genus" reg="Munidopsis">Munidopsis</tp:taxon-name-part>
              <tp:taxon-name-part taxon-name-part-type="species" reg="expansa">expansa</tp:taxon-name-part>
            </tp:taxon-name><tp:taxon-authority>Benedict, 1902</tp:taxon-authority><xref ref-type="fig" rid="F1">Figs 1</xref><xref ref-type="fig" rid="F5">, 5A–H</xref><xref ref-type="fig" rid="F6">, 6A–C</xref><xref ref-type="fig" rid="F7">, 7A, B</xref><tp:nomenclature-citation-list><tp:nomenclature-citation><tp:taxon-name>
                  <tp:taxon-name-part taxon-name-part-type="genus" reg="Munidopsis">Munidopsis</tp:taxon-name-part>
                  <tp:taxon-name-part taxon-name-part-type="species" reg="expansa">expansa</tp:taxon-name-part>
                </tp:taxon-name><comment>Benedict, 1902: 282, fig. 26 (type locality: off Florida, 770 m). — <xref ref-type="bibr" rid="B8">Chace 1942</xref>: 81. — <xref ref-type="bibr" rid="B25">Pequegnat and Pequegnat 1970</xref>: 147 (no record). — <xref ref-type="bibr" rid="B26">Pequegnat and Pequegnat 1971</xref>: 19. — <xref ref-type="bibr" rid="B3">Baba et al. 2008</xref>: 141 (compilation). — <xref ref-type="bibr" rid="B15">Felder et al. 2009</xref>: 1066 (compilation).</comment></tp:nomenclature-citation></tp:nomenclature-citation-list></tp:nomenclature><tp:treatment-sec sec-type="material" id="SECID0ER4AE"><title>Material examined.</title><p><bold><italic>Holotype</italic>.</bold> • North Atlantic Ocean, United States, off Florida, Daytona Beach, 29.65, 79.8167, 770 m, 4 May 1886: <abbrev xmlns:xlink="http://www.w3.org/1999/xlink" xlink:title="ovigerous" id="ABBRID0E34AE" xlink:type="simple">ov</abbrev>. F 21.0 mm (<named-content xmlns:xlink="http://www.w3.org/1999/xlink" content-type="dwc:institutional_code" xlink:title="Smithsonian National Museum of Natural History" xlink:href="http://grbio.org/institution/smithsonian-institution-national-museum-natural-history-0" xlink:type="simple">USNM</named-content> 20561).</p></tp:treatment-sec><tp:treatment-sec sec-type="material" id="SECID0EF5AE"><title>Other material.</title><p>• West Florida Slope, <named-content xmlns:xlink="http://www.w3.org/1999/xlink" content-type="dwc:institutional_code" xlink:title="U.S. Geological Survey Lophelia II expedition" xlink:href="http://grbio.org/institution/us-geological-survey" xlink:type="simple">USGS-LOPH II</named-content>-ROV-2010-CH-008, <named-content xmlns:xlink="http://www.w3.org/1999/xlink" content-type="dwc:verbatimCoordinates" xlink:type="simple"><named-content content-type="geo-json" specific-use="{&#34;type&#34;:&#34;Point&#34;,&#34;coordinates&#34;:[-84.725818,26.207882]}" id="NCID0ET5AE" xlink:type="simple">26.207882, -84.725818</named-content></named-content>, 508–492 m, 29 September 2010: 1 M 16.0 mm (<named-content xmlns:xlink="http://www.w3.org/1999/xlink" content-type="dwc:institutional_code" xlink:title="Smithsonian National Museum of Natural History" xlink:href="http://grbio.org/institution/smithsonian-institution-national-museum-natural-history-0" xlink:type="simple">USNM</named-content> 1194614, GenBank Accession No. <ext-link xmlns:xlink="http://www.w3.org/1999/xlink" ext-link-type="gen" xlink:href="PV297962" xlink:type="simple">PV297962</ext-link>), <named-content xmlns:xlink="http://www.w3.org/1999/xlink" content-type="dwc:institutional_code" xlink:title="U.S. Geological Survey Lophelia II expedition" xlink:href="http://grbio.org/institution/us-geological-survey" xlink:type="simple">USGS-LOPH II</named-content>-CH-2010-081, <named-content xmlns:xlink="http://www.w3.org/1999/xlink" content-type="dwc:verbatimCoordinates" xlink:type="simple"><named-content content-type="geo-json" specific-use="{&#34;type&#34;:&#34;Point&#34;,&#34;coordinates&#34;:[-84.725486,26.213611]}" id="NCID0EK6AE" xlink:type="simple">26.213611, -84.725486</named-content></named-content>, 525 m, 30 September 2010: 1 F 17.1 mm (<named-content xmlns:xlink="http://www.w3.org/1999/xlink" content-type="dwc:institutional_code" xlink:title="Smithsonian National Museum of Natural History" xlink:href="http://grbio.org/institution/smithsonian-institution-national-museum-natural-history-0" xlink:type="simple">USNM</named-content> 1194615, GenBank Accession No. <ext-link xmlns:xlink="http://www.w3.org/1999/xlink" ext-link-type="gen" xlink:href="PV297961" xlink:type="simple">PV297961</ext-link>). • North Atlantic Ocean, Gulf of Mexico, United States, R/V OREGON II, Station 11140, <named-content xmlns:xlink="http://www.w3.org/1999/xlink" content-type="dwc:verbatimCoordinates" xlink:type="simple"><named-content content-type="geo-json" specific-use="{&#34;type&#34;:&#34;Point&#34;,&#34;coordinates&#34;:[-87.730000,24.250000]}" id="NCID0E36AE" xlink:type="simple">24.25, -87.73</named-content></named-content>, 503 m, 10 August 1970: not measured (<named-content xmlns:xlink="http://www.w3.org/1999/xlink" content-type="dwc:institutional_code" xlink:title="Smithsonian National Museum of Natural History" xlink:href="http://grbio.org/institution/smithsonian-institution-national-museum-natural-history-0" xlink:type="simple">USNM</named-content> 1662589). • North Atlantic Ocean, Florida Straits/Gulf of Mexico, Cuba, off Havana, RV Atlantis, Harvard-Havana Expedition, <named-content xmlns:xlink="http://www.w3.org/1999/xlink" content-type="dwc:verbatimCoordinates" xlink:type="simple"><named-content content-type="geo-json" specific-use="{&#34;type&#34;:&#34;Point&#34;,&#34;coordinates&#34;:[82.616666,23.075000]}" id="NCID0EKAAG" xlink:type="simple">23.0750000, 82.616666</named-content></named-content>, 603.5 m, 23 March 1939: 1 F 17.7 mm (<named-content xmlns:xlink="http://www.w3.org/1999/xlink" content-type="dwc:institutional_code" xlink:title="Museum of Comparative Zoology, Harvard University" xlink:href="http://grbio.org/institution/museum-comparative-zoology" xlink:type="simple">MCZ</named-content> CRU 11732). • Belize, East of Stann Creek, <named-content xmlns:xlink="http://www.w3.org/1999/xlink" content-type="dwc:verbatimCoordinates" xlink:type="simple"><named-content content-type="geo-json" specific-use="{&#34;type&#34;:&#34;Point&#34;,&#34;coordinates&#34;:[-87.880000,16.970000]}" id="NCID0EXAAG" xlink:type="simple">16.97, -87.88</named-content></named-content>, 457–732 m, 10 June 1962: 1 F 19.0 mm (<named-content xmlns:xlink="http://www.w3.org/1999/xlink" content-type="dwc:institutional_code" xlink:title="Smithsonian National Museum of Natural History" xlink:href="http://grbio.org/institution/smithsonian-institution-national-museum-natural-history-0" xlink:type="simple">USNM</named-content> 268733).</p></tp:treatment-sec><tp:treatment-sec sec-type="diagnosis" id="SECID0EBBAG"><title>Diagnosis.</title><p>Carapace dorsally covered with scales, shorter and more abundant on gastric region, wider scales posteriorly; cervical grooves distinct (Fig. <xref ref-type="fig" rid="F6">6A–C</xref>). Rostrum moderately broad, dorsally elevated and with median carina, distally trifid. Frontal margin slightly concave behind ocular peduncle. Orbit slightly excavated, outer orbital angle with small blunt lobe. Anterolateral angle armed with broad spine. Branchial margin armed with 3 broad spines. Abdominal tergites unarmed. Telson divided into 8 plates. Sternite 3 anterolaterally rounded, anterior margin with median lobe flanked by 2 lobes, sternite 4 broadly subtriangular. Eyes unarmed, movable, epistomial spine present, cornea globular, elongated. Article 1 of antennule with dorsolateral and distolateral spines. Article 1 of antenna with strong distomesial spine and distolateral spines. Mxp3 merus serrated but without distinct spines on flexor margin, extensor margin with short spine. <abbrev xmlns:xlink="http://www.w3.org/1999/xlink" xlink:title="pereopod 1" id="ABBRID0ELBAG" xlink:type="simple">P1</abbrev> stout, length less than twice <abbrev xmlns:xlink="http://www.w3.org/1999/xlink" xlink:title="postorbital carapace length" id="ABBRID0EPBAG" xlink:type="simple">PCL</abbrev>; meri armed with distal spines; carpi, palm and fingers unarmed; fixed finger without denticulate carina on distolateral margin; dactylus dorsally carinate. <abbrev xmlns:xlink="http://www.w3.org/1999/xlink" xlink:title="pereopods 2–4" id="ABBRID0ETBAG" xlink:type="simple">P2–4</abbrev> stout; meri carinate on dorsal margin; dactyli slender, distally curving, flexor margin with 11–12 teeth decreasing proximally along entire length. Epipods present on <abbrev xmlns:xlink="http://www.w3.org/1999/xlink" xlink:title="pereopod 1" id="ABBRID0E4BAG" xlink:type="simple">P1</abbrev> and 2.</p></tp:treatment-sec><tp:treatment-sec sec-type="redescription" id="SECID0EBCAG"><title>Redescription.</title><p><bold><italic>Carapace</italic></bold>: Slightly broader than long, widest at midlength; moderately convex from side to side. Dorsal surface densely covered with scales, most abundant on gastric region, each scale marginally with short setae; hepatic and anterior branchial regions with scales and some granules; posterior cardiac and intestinal region covered with larger scales. Regions well delineated by deep furrows including distinct anterior and posterior cervical grooves. Gastric region slightly elevated. Cardiac region divided by a transverse furrow in anterior and posterior cardiac regions. Posterior margin unarmed, preceded by elevated ridge. Rostrum moderately broad, dorsally elevated, with median carina, width 0.2–0.3 × anterior width of carapace, directed strongly upwards, distally trifid, with strong median spine twice as long as broad lateral spines (Fig. <xref ref-type="fig" rid="F5">5A</xref>), 0.4 × <abbrev xmlns:xlink="http://www.w3.org/1999/xlink" xlink:title="postorbital carapace length" id="ABBRID0EQCAG" xlink:type="simple">PCL</abbrev>, 1.3–1.8 × as long as broad. Frontal margin slightly concave behind ocular peduncle; blunt outer orbital angle above antennal peduncle, sometimes armed with 1 or 2 minute spines (absent in the holotype); spine below antennal proximal mesial angle, ventral to frontal margin, close to epistomial region. Lateral margins slightly convex, converging posteriorly; anterolateral spine broad; anterior branchial margin with 2 broad spines; 1 broad branchial spine just behind posterior branch of cervical groove. Pterygostomian flap surface covered with granules and scales, anteriorly rounded.</p><fig id="F5" position="float" orientation="portrait"><object-id xmlns:xlink="http://www.w3.org/1999/xlink" content-type="doi" xlink:type="simple">10.3897/zookeys.1248.156346.figure5</object-id><object-id xmlns:xlink="http://www.w3.org/1999/xlink" content-type="arpha" xlink:type="simple">2BE8F008-88BF-54AC-BD96-A75D9890EC4E</object-id><label>Figure 5.</label><caption><p><italic><tp:taxon-name><tp:taxon-name-part taxon-name-part-type="genus" reg="Munidopsis">Munidopsis</tp:taxon-name-part><tp:taxon-name-part taxon-name-part-type="species" reg="expansa">expansa</tp:taxon-name-part></tp:taxon-name></italic> Benedict, 1902, <abbrev xmlns:xlink="http://www.w3.org/1999/xlink" xlink:title="ovigerous" id="ABBRID0EHDAG" xlink:type="simple">ov</abbrev>. F 21 mm <abbrev xmlns:xlink="http://www.w3.org/1999/xlink" xlink:title="postorbital carapace length" id="ABBRID0ELDAG" xlink:type="simple">PCL</abbrev>, holotype (<named-content xmlns:xlink="http://www.w3.org/1999/xlink" content-type="dwc:institutional_code" xlink:title="Smithsonian National Museum of Natural History" xlink:href="http://grbio.org/institution/smithsonian-institution-national-museum-natural-history-0" xlink:type="simple">USNM</named-content> 20561), Florida. A. Anterior part of carapace, dorsal view; B. Sternal plastron; C. Telson; D. Cephalic region, showing antennular and antennal peduncles, ventral view; E. Right Mxp3, lateral view; F. Left <abbrev xmlns:xlink="http://www.w3.org/1999/xlink" xlink:title="pereopod 1" id="ABBRID0EUDAG" xlink:type="simple">P1</abbrev>, dorsal view; G. Left P2, lateral view; H. Left P3, lateral view. Scale bars: 2 mm.</p></caption><graphic xmlns:xlink="http://www.w3.org/1999/xlink" xlink:href="zookeys-1248-321_article-156346__-g005.jpg" position="float" orientation="portrait" xlink:type="simple" id="oo_1391051.jpg"><uri content-type="original_file" xlink:type="simple">https://binary.pensoft.net/fig/1391051</uri></graphic></fig><fig id="F6" position="float" orientation="portrait"><object-id xmlns:xlink="http://www.w3.org/1999/xlink" content-type="doi" xlink:type="simple">10.3897/zookeys.1248.156346.figure6</object-id><object-id xmlns:xlink="http://www.w3.org/1999/xlink" content-type="arpha" xlink:type="simple">CCC13185-6570-502F-A27D-3E5C876D60EF</object-id><label>Figure 6.</label><caption><p><italic><tp:taxon-name><tp:taxon-name-part taxon-name-part-type="genus" reg="Munidopsis">Munidopsis</tp:taxon-name-part><tp:taxon-name-part taxon-name-part-type="species" reg="expansa">expansa</tp:taxon-name-part></tp:taxon-name></italic> Benedict, 1902, 3D rendering of micro-computed tomography x-ray images, F 17.7 mm <abbrev xmlns:xlink="http://www.w3.org/1999/xlink" xlink:title="postorbital carapace length" id="ABBRID0EQEAG" xlink:type="simple">PCL</abbrev> (<named-content xmlns:xlink="http://www.w3.org/1999/xlink" content-type="dwc:institutional_code" xlink:title="Museum of Comparative Zoology, Harvard University" xlink:href="http://grbio.org/institution/museum-comparative-zoology" xlink:type="simple">MCZ</named-content> CRU 11732), Cuba: A. Dorsal; B. Ventral; C. Lateral views.</p></caption><graphic xmlns:xlink="http://www.w3.org/1999/xlink" xlink:href="zookeys-1248-321_article-156346__-g006.jpg" position="float" orientation="portrait" xlink:type="simple" id="oo_1391052.jpg"><uri content-type="original_file" xlink:type="simple">https://binary.pensoft.net/fig/1391052</uri></graphic></fig><p><bold><italic>Sternum</italic></bold>: 0.9 × as long as broad, maximum width at sternite 7. Sternite 3 broad, 1.5 × wider than long, anterolaterally rounded, anterior margin with median lobe flanked by 2 rounded lobes. Sternite 4 narrowly elongated anteriorly; surface depressed in midline, with scattered scales; greatest width 2.3 × that of sternite 3; 2 × wider than long.</p><p><bold><italic>Pleon</italic></bold>: Unarmed; tergites 2–4 each with 2 elevated transverse ridges, lateral part of dorsal surface covered with granules and scales; tergites 5 and 6 with anterior ridge only; tergite 6 with weakly produced posterolateral lobes and nearly transverse posteromedian margin. Telson composed of 8 plates; 1.4–1.5 × as wide as long.</p><p><bold><italic>Eye</italic></bold>: Eyestalk movable, partially concealed by rostrum; peduncle covered with few granules; cornea elongated, longer than peduncle, ovoid; lateral surface contiguous to epistomial spine, epistomial spine ventral to frontal margin.</p><p><bold><italic>Antennule</italic></bold>: Article 1 of peduncle with subequal dorsolateral and distolateral spines, dorsolateral spine slenderer; distomesial margin slightly produced, granulated.</p><p><bold><italic>Antenna</italic></bold>: Peduncle slightly exceeding eye. Article 1 with strong distomesial and distolateral spines, not reaching distal margin of article 2, distolateral spines shorter. Article 2 with well-developed distolateral spine, distomesial margin produced, granulated. Articles 3 and 4 unarmed.</p><p><bold><italic>Mxp3</italic></bold>: Lateral surface with granules. Ischium as long as merus measured on extensor margin. Merus serrated, but without distinct spines on flexor margin; extensor margin weakly serrated, with small distal spine.</p><p><bold><italic><abbrev xmlns:xlink="http://www.w3.org/1999/xlink" xlink:title="pereopod 1" id="ABBRID0ENGAG" xlink:type="simple">P1</abbrev></italic></bold>: Stout, with numerous minute granules and scales, each scale marginally with few short setae; 1.2–1.6 × <abbrev xmlns:xlink="http://www.w3.org/1999/xlink" xlink:title="postorbital carapace length" id="ABBRID0ESGAG" xlink:type="simple">PCL</abbrev>. Merus 2.6 × carpus length, with 4 distal spines. Carpus 0.7–0.9 × longer than broad, unarmed, with few granules on dorsal and lateral surfaces. Palm unarmed, stout, 2 × carpus length, 1.2 × longer than broad. Fingers unarmed, 1.2 × longer than palm, opposing margins nearly straight, not gaping, spooned; fixed finger without denticulate carina on distolateral margin, mobile finger with dorsal carina.</p><p><bold><italic><abbrev xmlns:xlink="http://www.w3.org/1999/xlink" xlink:title="pereopods 2–4" id="ABBRID0E2GAG" xlink:type="simple">P2–4</abbrev></italic></bold>: Stout, coarsely granulated, devoid of setae, cylindrical in cross-section, slightly decreasing in size posteriorly. P2 merus stout, not surpassing <abbrev xmlns:xlink="http://www.w3.org/1999/xlink" xlink:title="pereopod 1" id="ABBRID0EAHAG" xlink:type="simple">P1</abbrev> length, 0.6 × <abbrev xmlns:xlink="http://www.w3.org/1999/xlink" xlink:title="postorbital carapace length" id="ABBRID0EEHAG" xlink:type="simple">PCL</abbrev>, 3.5 × longer than high, 1.1 × length of P2 propodus. <abbrev xmlns:xlink="http://www.w3.org/1999/xlink" xlink:title="pereopods 2–4" id="ABBRID0EIHAG" xlink:type="simple">P2–4</abbrev> meri decreasing in length posteriorly (P3 merus 0.9 × length of P2 merus, P4 merus 0.85 × length of P3 merus); extensor margin carinate, with small granules along entire length, distally flattish, ending in thick spine; flexor margin granulated. <abbrev xmlns:xlink="http://www.w3.org/1999/xlink" xlink:title="pereopods 2–4" id="ABBRID0EMHAG" xlink:type="simple">P2–4</abbrev> carpi with thick distal spine on extensor margin, lateral surface with granulated carina. <abbrev xmlns:xlink="http://www.w3.org/1999/xlink" xlink:title="pereopods 2–4" id="ABBRID0EQHAG" xlink:type="simple">P2–4</abbrev> propodi 3.5–5 × as long as high, triangular in cross-section, unarmed. <abbrev xmlns:xlink="http://www.w3.org/1999/xlink" xlink:title="pereopods 2–4" id="ABBRID0EUHAG" xlink:type="simple">P2–4</abbrev> dactyli 0.5–0.6 × length of propodi; distal claw short, flexor margin nearly straight, with 11 or 12 dactylar teeth on entire length, each tooth with slender corneous spine, ultimate tooth closer to penultimate tooth than to dactylar angle.</p><p><bold><italic>Epipods</italic></bold>: Present on <abbrev xmlns:xlink="http://www.w3.org/1999/xlink" xlink:title="pereopod 1" id="ABBRID0EEIAG" xlink:type="simple">P1</abbrev> and 2.</p><p><bold><italic>Coloration</italic></bold>: Bright orange. Distal parts of articles, rostrum and tips of spines whitish (Fig. <xref ref-type="fig" rid="F7">7A, B</xref>).</p><fig id="F7" position="float" orientation="portrait"><object-id xmlns:xlink="http://www.w3.org/1999/xlink" content-type="doi" xlink:type="simple">10.3897/zookeys.1248.156346.figure7</object-id><object-id xmlns:xlink="http://www.w3.org/1999/xlink" content-type="arpha" xlink:type="simple">A1632D83-09D3-5A57-9562-B72C120ED4C6</object-id><label>Figure 7.</label><caption><p>Color images of fresh specimens: <italic><tp:taxon-name><tp:taxon-name-part taxon-name-part-type="genus" reg="Munidopsis">Munidopsis</tp:taxon-name-part><tp:taxon-name-part taxon-name-part-type="species" reg="expansa">expansa</tp:taxon-name-part></tp:taxon-name></italic> Benedict, 1902, (<named-content xmlns:xlink="http://www.w3.org/1999/xlink" content-type="dwc:institutional_code" xlink:title="Smithsonian National Museum of Natural History" xlink:href="http://grbio.org/institution/smithsonian-institution-national-museum-natural-history-0" xlink:type="simple">USNM</named-content> 1194614) West Florida slope: A. Lateral habitus; B. dorsal habitus, abdomen flexed; C. <italic><tp:taxon-name><tp:taxon-name-part taxon-name-part-type="genus" reg="Munidopsis">Munidopsis</tp:taxon-name-part><tp:taxon-name-part taxon-name-part-type="species" reg="turgida">turgida</tp:taxon-name-part></tp:taxon-name></italic> Rodríguez-Flores, Macpherson &amp; Machordom, 2018, (<named-content xmlns:xlink="http://www.w3.org/1999/xlink" content-type="dwc:institutional_code" xlink:title="Smithsonian National Museum of Natural History" xlink:href="http://grbio.org/institution/smithsonian-institution-national-museum-natural-history-0" xlink:type="simple">USNM</named-content> 1666812) dorsal habitus, abdomen flexed. Photographs by MN (C) and C. Morrison (A, B).</p></caption><graphic xmlns:xlink="http://www.w3.org/1999/xlink" xlink:href="zookeys-1248-321_article-156346__-g007.jpg" position="float" orientation="portrait" xlink:type="simple" id="oo_1391053.jpg"><uri content-type="original_file" xlink:type="simple">https://binary.pensoft.net/fig/1391053</uri></graphic></fig></tp:treatment-sec><tp:treatment-sec sec-type="ecology" id="SECID0EAKAG"><title>Ecology.</title><p>Specimens collected on the West Florida Slope, at station <named-content xmlns:xlink="http://www.w3.org/1999/xlink" content-type="dwc:institutional_code" xlink:title="U.S. Geological Survey Lophelia II expedition" xlink:href="http://grbio.org/institution/us-geological-survey" xlink:type="simple">USGS-LOPH II</named-content>-ROV-2010-CH-008 were observed walking on dead coral rubble of <italic><tp:taxon-name><tp:taxon-name-part taxon-name-part-type="genus" reg="Desmophyllum">Desmophyllum</tp:taxon-name-part><tp:taxon-name-part taxon-name-part-type="species" reg="pertusum">pertusum</tp:taxon-name-part></tp:taxon-name></italic>. In general, the habitat was characterized by large, mostly dead colonies of <italic><tp:taxon-name><tp:taxon-name-part taxon-name-part-type="genus" reg="Desmophyllum">D.</tp:taxon-name-part><tp:taxon-name-part taxon-name-part-type="species" reg="pertusum">pertusum</tp:taxon-name-part></tp:taxon-name></italic> usually found on the edge of outcrops. Smaller live colonies of <italic><tp:taxon-name><tp:taxon-name-part taxon-name-part-type="genus" reg="Desmophyllum">D.</tp:taxon-name-part><tp:taxon-name-part taxon-name-part-type="species" reg="pertusum">pertusum</tp:taxon-name-part></tp:taxon-name></italic>, <italic><tp:taxon-name><tp:taxon-name-part taxon-name-part-type="genus" reg="Plummerella">Plummerella</tp:taxon-name-part></tp:taxon-name></italic> sp., as well as other octocoral species and hexactinellid sponges, were found scattered over dead, consolidated coral rubble.</p></tp:treatment-sec><tp:treatment-sec sec-type="remarks" id="SECID0ETLAG"><title>Remarks.</title><p><italic><tp:taxon-name><tp:taxon-name-part taxon-name-part-type="genus" reg="Munidopsis">Munidopsis</tp:taxon-name-part><tp:taxon-name-part taxon-name-part-type="species" reg="expansa">expansa</tp:taxon-name-part></tp:taxon-name></italic> was initially described by <xref ref-type="bibr" rid="B6">Benedict (1902)</xref> from material collected off Florida. This species belongs to a group of species characterized by a trifid and elevated rostrum, unarmed carapace and abdomen, 8–10 telson plates, stout <abbrev xmlns:xlink="http://www.w3.org/1999/xlink" xlink:title="pereopod 1" id="ABBRID0EIMAG" xlink:type="simple">P1</abbrev> (less than twice <abbrev xmlns:xlink="http://www.w3.org/1999/xlink" xlink:title="postorbital carapace length" id="ABBRID0EMMAG" xlink:type="simple">PCL</abbrev>), stout <abbrev xmlns:xlink="http://www.w3.org/1999/xlink" xlink:title="pereopods 2–4" id="ABBRID0EQMAG" xlink:type="simple">P2–4</abbrev> and epipods on <abbrev xmlns:xlink="http://www.w3.org/1999/xlink" xlink:title="pereopod 1" id="ABBRID0EUMAG" xlink:type="simple">P1</abbrev> and 2. In addition to <italic><tp:taxon-name><tp:taxon-name-part taxon-name-part-type="genus" reg="Munidopsis">M.</tp:taxon-name-part><tp:taxon-name-part taxon-name-part-type="species" reg="expansa">expansa</tp:taxon-name-part></tp:taxon-name></italic> from the western Atlantic, this group of species includes <italic><tp:taxon-name><tp:taxon-name-part taxon-name-part-type="genus" reg="Munidopsis">M.</tp:taxon-name-part><tp:taxon-name-part taxon-name-part-type="species" reg="testuda">testuda</tp:taxon-name-part></tp:taxon-name></italic> Rodríguez-Flores, Seid, Rouse &amp; Giribet, 2023, known only from the Galapagos Islands of the eastern Pacific, and the new species described herein. Differences among these species are discussed under the Remarks of the new species.</p></tp:treatment-sec><tp:treatment-sec sec-type="distribution" id="SECID0EONAG"><title>Distribution.</title><p>North coast of Cuba, Gulf of Mexico, Atlantic coast of Florida; 457–1107 m.</p></tp:treatment-sec><tp:treatment-sec><!--Section generated to contain objects referenced in tp:taxon-treatment.--><fig id="F1" position="float" orientation="portrait"><object-id xmlns:xlink="http://www.w3.org/1999/xlink" content-type="doi" xlink:type="simple">10.3897/zookeys.1248.156346.figure1</object-id><object-id xmlns:xlink="http://www.w3.org/1999/xlink" content-type="arpha" xlink:type="simple">51C162D8-28ED-5B4C-A004-D111B7C7632C</object-id><label>Figure 1.</label><caption><p>Map depicting locations for species of <italic><tp:taxon-name><tp:taxon-name-part taxon-name-part-type="genus" reg="Munidopsis">Munidopsis</tp:taxon-name-part></tp:taxon-name></italic> treated in present study of the Gulf of Mexico, Caribbean, and adjacent Atlantic waters off Florida.</p></caption><graphic xmlns:xlink="http://www.w3.org/1999/xlink" xlink:href="zookeys-1248-321_article-156346__-g001.jpg" position="float" orientation="portrait" xlink:type="simple" id="oo_1391047.jpg"><uri content-type="original_file" xlink:type="simple">https://binary.pensoft.net/fig/1391047</uri></graphic></fig></tp:treatment-sec><ref-list><ref id="B8"><mixed-citation xmlns:xlink="http://www.w3.org/1999/xlink" xlink:type="simple"><person-group><name name-style="western"><surname>Chace</surname><given-names>FA</given-names></name></person-group> (<year>1942</year>) <article-title>The <tp:taxon-name><tp:taxon-name-part taxon-name-part-type="infraorder">Anomura</tp:taxon-name-part></tp:taxon-name><tp:taxon-name><tp:taxon-name-part taxon-name-part-type="subphylum">Crustacea</tp:taxon-name-part></tp:taxon-name>. I. <tp:taxon-name><tp:taxon-name-part taxon-name-part-type="superfamily">Galatheidea</tp:taxon-name-part></tp:taxon-name>. Reports of the scientific results of the Atlantis Expeditions to the West Indies, under the joint auspices of the University of Havana and Harvard University.</article-title><source>Torreia</source><volume>11</volume>: <fpage>1</fpage>–<lpage>106</lpage>.</mixed-citation></ref><ref id="B25"><mixed-citation xmlns:xlink="http://www.w3.org/1999/xlink" xlink:type="simple"><person-group><name name-style="western"><surname>Pequegnat</surname><given-names>LH</given-names></name><name name-style="western"><surname>Pequegnat</surname><given-names>WE</given-names></name></person-group> (<year>1970</year>) Deep-sea anomurans of superfamily <tp:taxon-name><tp:taxon-name-part taxon-name-part-type="superfamily">Galatheoidea</tp:taxon-name-part></tp:taxon-name> with description of three new species. In: Pequegnat WE, Chace FA (Eds) Contributions on the Biology of the Gulf of Mexico, Texas AM University, 125–170.</mixed-citation></ref><ref id="B26"><mixed-citation xmlns:xlink="http://www.w3.org/1999/xlink" xlink:type="simple"><person-group><name name-style="western"><surname>Pequegnat</surname><given-names>WE</given-names></name><name name-style="western"><surname>Pequegnat</surname><given-names>LH</given-names></name></person-group> (<year>1971</year>) <article-title>New species and new records of <italic><tp:taxon-name><tp:taxon-name-part taxon-name-part-type="genus">Munidopsis</tp:taxon-name-part></tp:taxon-name></italic> (<tp:taxon-name><tp:taxon-name-part taxon-name-part-type="order">Decapoda</tp:taxon-name-part></tp:taxon-name>: <tp:taxon-name><tp:taxon-name-part taxon-name-part-type="family">Galatheidae</tp:taxon-name-part></tp:taxon-name>) from the Gulf of Mexico and Caribbean Sea.</article-title> In: <person-group><name name-style="western"><surname>Pequegnat</surname><given-names>WE</given-names></name><name name-style="western"><surname>Pequegnat</surname><given-names>LH</given-names></name></person-group> (<role>Eds</role>) <issue-title>, Supplement to Texas AM University Oceanographic Studies, vol.</issue-title><source>1, Gulf Publishing Co, Houston</source>, <fpage>1</fpage>–<lpage>25</lpage>.</mixed-citation></ref><ref id="B3"><mixed-citation xmlns:xlink="http://www.w3.org/1999/xlink" xlink:type="simple"><person-group><name name-style="western"><surname>Baba</surname><given-names>K</given-names></name><name name-style="western"><surname>Macpherson</surname><given-names>E</given-names></name><name name-style="western"><surname>Poore</surname><given-names>G</given-names></name><name name-style="western"><surname>Ahyong</surname><given-names>S</given-names></name><name name-style="western"><surname>Bermudez</surname><given-names>A</given-names></name><name name-style="western"><surname>Cabezas</surname><given-names>P</given-names></name><name name-style="western"><surname>Lin</surname><given-names>C-W</given-names></name><name name-style="western"><surname>Nizinski</surname><given-names>M</given-names></name><name name-style="western"><surname>Rodrigues</surname><given-names>C</given-names></name><name name-style="western"><surname>Schnabel</surname><given-names>K</given-names></name></person-group> (<year>2008</year>) <article-title>Catalogue of squat lobsters of the world (<tp:taxon-name><tp:taxon-name-part taxon-name-part-type="subphylum">Crustacea</tp:taxon-name-part></tp:taxon-name>: <tp:taxon-name><tp:taxon-name-part taxon-name-part-type="order">Decapoda</tp:taxon-name-part></tp:taxon-name>: <tp:taxon-name><tp:taxon-name-part taxon-name-part-type="infraorder">Anomura</tp:taxon-name-part></tp:taxon-name> families <tp:taxon-name><tp:taxon-name-part taxon-name-part-type="family">Chirostylidae</tp:taxon-name-part></tp:taxon-name>, <tp:taxon-name><tp:taxon-name-part taxon-name-part-type="family">Galatheidae</tp:taxon-name-part></tp:taxon-name>, and <tp:taxon-name><tp:taxon-name-part taxon-name-part-type="family">Kiwaidae</tp:taxon-name-part></tp:taxon-name>).</article-title><source>Zootaxa</source><volume>1905</volume>(<issue>1</issue>): <fpage>1</fpage>–<lpage>220</lpage>. <ext-link xlink:href="10.11646/zootaxa.1905.1.1" ext-link-type="doi" xlink:type="simple">https://doi.org/10.11646/zootaxa.1905.1.1</ext-link></mixed-citation></ref><ref id="B15"><mixed-citation xmlns:xlink="http://www.w3.org/1999/xlink" xlink:type="simple"><person-group><name name-style="western"><surname>Felder</surname><given-names>DL</given-names></name><name name-style="western"><surname>Álvarez</surname><given-names>F</given-names></name><name name-style="western"><surname>Goy</surname><given-names>JW</given-names></name><name name-style="western"><surname>Lemaitre</surname><given-names>R</given-names></name></person-group> (<year>2009</year>) <tp:taxon-name><tp:taxon-name-part taxon-name-part-type="order">Decapoda</tp:taxon-name-part></tp:taxon-name> (<tp:taxon-name><tp:taxon-name-part taxon-name-part-type="subphylum">Crustacea</tp:taxon-name-part></tp:taxon-name>) of the Gulf of Mexico with comments on the <tp:taxon-name><tp:taxon-name-part taxon-name-part-type="order">Amphionidacea</tp:taxon-name-part></tp:taxon-name>. In: Felder DL, Camp DK (Eds) Gulf of Mexico: Origin, Waters, and Biota, Texas AM Press, College Station, TX, 1019–1104.</mixed-citation></ref><ref id="B6"><mixed-citation xmlns:xlink="http://www.w3.org/1999/xlink" xlink:type="simple"><person-group><name name-style="western"><surname>Benedict</surname><given-names>JE</given-names></name></person-group> (<year>1902</year>) <article-title>Description of a new genus and forty-six new species of crustaceans of the family <tp:taxon-name><tp:taxon-name-part taxon-name-part-type="family">Galatheidae</tp:taxon-name-part></tp:taxon-name>, with a list of the known marine species.</article-title><source>Proceedings of the United States National Museum</source><volume>26</volume>(<issue>1311</issue>): <fpage>243</fpage>–<lpage>334</lpage>. <ext-link xlink:href="10.5479/si.00963801.26-1311.243" ext-link-type="doi" xlink:type="simple">https://doi.org/10.5479/si.00963801.26-1311.243</ext-link></mixed-citation></ref></ref-list></tp:taxon-treatment>
