# Supplementary material for: ﻿A new squat lobster (Crustacea, Decapoda, Munidopsidae) from the western Atlantic with redescription of Munidopsisexpansa Benedict, 1902 and several range extensions
Source: Zookeys. 2025 Aug 8;1248:321–40. doi: 10.3897/zookeys.1248.156346 (PMC12357149; doi:10.3897/zookeys.1248.156346)
Supplement: XML Treatment for Munidopsis turgida [file zookeys.1248.156346-treatment3.xml]

<!DOCTYPE tp:taxon-treatment
  PUBLIC "-//TaxonX//DTD Taxonomic Treatment Publishing DTD v0 20100105//EN" "tax-treatment-NSO.dtd">
<tp:taxon-treatment xmlns:tp="http://www.plazi.org/taxpub"><tp:treatment-meta><kwd-group><label>Taxon classification</label><kwd>
                <named-content content-type="kingdom">Animalia</named-content>
              </kwd><kwd>
                <named-content content-type="order">Decapoda</named-content>
              </kwd><kwd>
                <named-content content-type="family">Munidopsidae</named-content>
              </kwd></kwd-group><mixed-citation publication-type="journal"><person-group><name><surname>Rodríguez-Flores</surname><given-names>Paula C.</given-names></name><name><surname>Bracken-Grissom</surname><given-names>Heather D.</given-names></name><name><surname>Lemaitre</surname><given-names>Rafael</given-names></name><name><surname>Felder</surname><given-names>Darryl L.</given-names></name><name><surname>Nizinski</surname><given-names>Martha S.</given-names></name></person-group><article-title>﻿A new squat lobster (<tp:taxon-name><tp:taxon-name-part taxon-name-part-type="subphylum">Crustacea</tp:taxon-name-part></tp:taxon-name>, <tp:taxon-name><tp:taxon-name-part taxon-name-part-type="order">Decapoda</tp:taxon-name-part></tp:taxon-name>, <tp:taxon-name><tp:taxon-name-part taxon-name-part-type="family">Munidopsidae</tp:taxon-name-part></tp:taxon-name>) from the western Atlantic with redescription of <italic><tp:taxon-name><tp:taxon-name-part taxon-name-part-type="genus" reg="Munidopsis">Munidopsis</tp:taxon-name-part><tp:taxon-name-part taxon-name-part-type="species" reg="expansa">expansa</tp:taxon-name-part></tp:taxon-name></italic> Benedict, 1902 and several range extensions</article-title><source>Zookeys</source><day>08</day><month>08</month><year>2025</year><volume>1248</volume><fpage>321</fpage><lpage>340</lpage><pub-id pub-id-type="doi">10.3897/zookeys.1248.156346</pub-id></mixed-citation></tp:treatment-meta><tp:nomenclature><label>﻿</label><tp:taxon-name>
              <object-id xmlns:xlink="http://www.w3.org/1999/xlink" content-type="arpha" xlink:type="simple">C1C55D32-24D7-5CD8-84F1-ECA25BFDC969</object-id>
              <tp:taxon-name-part taxon-name-part-type="genus" reg="Munidopsis">Munidopsis</tp:taxon-name-part>
              <tp:taxon-name-part taxon-name-part-type="species" reg="turgida">turgida</tp:taxon-name-part>
            </tp:taxon-name><tp:taxon-authority>Rodríguez-Flores, Macpherson &amp; Machordom, 2018</tp:taxon-authority><xref ref-type="fig" rid="F1">Figs 1</xref><xref ref-type="fig" rid="F7">, 7C</xref><xref ref-type="fig" rid="F8">, 8A, B</xref><tp:nomenclature-citation-list><tp:nomenclature-citation><tp:taxon-name>
                  <tp:taxon-name-part taxon-name-part-type="genus" reg="Munidopsis">Munidopsis</tp:taxon-name-part>
                  <tp:taxon-name-part taxon-name-part-type="species" reg="turgida">turgida</tp:taxon-name-part>
                </tp:taxon-name><comment>Rodríguez-Flores et al., 2018: 576, fig. 4 (type locality: Guadeloupe 457–484 m).— Rodríguez-Flores et al. 2023: figs 1, 2 (molecular data).</comment></tp:nomenclature-citation></tp:nomenclature-citation-list></tp:nomenclature><tp:treatment-sec sec-type="material" id="SECID0EXPAG"><title>Material examined.</title><p>• North Atlantic Ocean, West Florida Slope, <named-content xmlns:xlink="http://www.w3.org/1999/xlink" content-type="dwc:institutional_code" xlink:title="U.S. Geological Survey Lophelia II expedition" xlink:href="http://grbio.org/institution/us-geological-survey" xlink:type="simple">USGS-LOPH II</named-content>-JSLII-09-GOM-3722, <named-content xmlns:xlink="http://www.w3.org/1999/xlink" content-type="dwc:verbatimCoordinates" xlink:type="simple"><named-content content-type="geo-json" specific-use="{&#34;type&#34;:&#34;Point&#34;,&#34;coordinates&#34;:[84.727153,26.204143]}" id="NCID0EFQAG" xlink:type="simple">26.2041431, 84.7271528</named-content></named-content>, 536–500 m, 6 September 2009: 1 M 5.1 mm (<named-content xmlns:xlink="http://www.w3.org/1999/xlink" content-type="dwc:institutional_code" xlink:title="Smithsonian National Museum of Natural History" xlink:href="http://grbio.org/institution/smithsonian-institution-national-museum-natural-history-0" xlink:type="simple">USNM</named-content> 1666812). • <named-content xmlns:xlink="http://www.w3.org/1999/xlink" content-type="dwc:institutional_code" xlink:title="U.S. Geological Survey Lophelia II expedition" xlink:href="http://grbio.org/institution/us-geological-survey" xlink:type="simple">USGS-LOPH II</named-content>-CH-2010-081, <named-content xmlns:xlink="http://www.w3.org/1999/xlink" content-type="dwc:verbatimCoordinates" xlink:type="simple"><named-content content-type="geo-json" specific-use="{&#34;type&#34;:&#34;Point&#34;,&#34;coordinates&#34;:[84.725486,26.213611]}" id="NCID0EXQAG" xlink:type="simple">26.213611, 84.725486</named-content></named-content>, 525 m, 30 September 2010: 1 F not measured (<named-content xmlns:xlink="http://www.w3.org/1999/xlink" content-type="dwc:institutional_code" xlink:title="Smithsonian National Museum of Natural History" xlink:href="http://grbio.org/institution/smithsonian-institution-national-museum-natural-history-0" xlink:type="simple">USNM</named-content> 1704796, GenBank Accession No. <ext-link xmlns:xlink="http://www.w3.org/1999/xlink" ext-link-type="gen" xlink:href="PV297965" xlink:type="simple">PV297965</ext-link>).</p></tp:treatment-sec><tp:treatment-sec sec-type="diagnosis" id="SECID0EGRAG"><title>Diagnosis.</title><p>Carapace and abdomen densely covered with rounded granules (Fig. <xref ref-type="fig" rid="F8">8A, B</xref>), slightly longer than broad; with 2 epigastric protuberances; dorsal regions well delimited by furrows. Rostrum spade-shaped in dorsal view, constricted between eyes. Frontal margin slightly concave behind ocular peduncle, transverse between antenna and anterolateral angle of carapace. Lateral margins unarmed; subparallel, anterolateral corner rounded. Sternum longer than wide, maximum width at sternite 6 or 7; sternite 3 moderately broad, twice wider than long, width about half that of sternite 4; anterior margin of sternite 4 widely triangular. Abdomen unarmed; telson composed of 8 plates. Eyes small, fused to rostrum, without eye-spines; granulate overgrowths covering proximo-mesial part of cornea dorsally and ventrally; cornea globular. Mxp3 merus with granules on flexor margin. <abbrev xmlns:xlink="http://www.w3.org/1999/xlink" xlink:title="pereopod 1" id="ABBRID0EQRAG" xlink:type="simple">P1</abbrev> more than twice <abbrev xmlns:xlink="http://www.w3.org/1999/xlink" xlink:title="postorbital carapace length" id="ABBRID0EURAG" xlink:type="simple">PCL</abbrev>. <abbrev xmlns:xlink="http://www.w3.org/1999/xlink" xlink:title="pereopods 2–4" id="ABBRID0EYRAG" xlink:type="simple">P2–4</abbrev> stout, with protuberances; extensor margins of articles not cristate; propodi not expanded distally; dactyli moderately curved distally, flexor margin with teeth decreasing in size proximally, each tooth with slender corneous spine. P2 not reaching end of <abbrev xmlns:xlink="http://www.w3.org/1999/xlink" xlink:title="pereopod 1" id="ABBRID0E3RAG" xlink:type="simple">P1</abbrev>. Epipods on <abbrev xmlns:xlink="http://www.w3.org/1999/xlink" xlink:title="pereopod 1" id="ABBRID0EGSAG" xlink:type="simple">P1</abbrev>.</p><fig id="F8" position="float" orientation="portrait"><object-id xmlns:xlink="http://www.w3.org/1999/xlink" content-type="doi" xlink:type="simple">10.3897/zookeys.1248.156346.figure8</object-id><object-id xmlns:xlink="http://www.w3.org/1999/xlink" content-type="arpha" xlink:type="simple">4E7DFD7C-676B-5ACF-BE1A-6FD51831138B</object-id><label>Figure 8.</label><caption><p><italic><tp:taxon-name><tp:taxon-name-part taxon-name-part-type="genus" reg="Munidopsis">Munidopsis</tp:taxon-name-part><tp:taxon-name-part taxon-name-part-type="species" reg="turgida">turgida</tp:taxon-name-part></tp:taxon-name></italic> Rodríguez-Flores, Macpherson &amp; Machordom, 2018, 3D rendering of micro-CT images, M 5.1 mm (<named-content xmlns:xlink="http://www.w3.org/1999/xlink" content-type="dwc:institutional_code" xlink:title="Smithsonian National Museum of Natural History" xlink:href="http://grbio.org/institution/smithsonian-institution-national-museum-natural-history-0" xlink:type="simple">USNM</named-content> 1666812), West Florida slope: A. Dorsal B. Ventral lateral views.</p></caption><graphic xmlns:xlink="http://www.w3.org/1999/xlink" xlink:href="zookeys-1248-321_article-156346__-g008.jpg" position="float" orientation="portrait" xlink:type="simple" id="oo_1391054.jpg"><uri content-type="original_file" xlink:type="simple">https://binary.pensoft.net/fig/1391054</uri></graphic></fig><p><bold><italic>Coloration</italic></bold>: Carapace and chelae light orange. Abdomen white. <abbrev xmlns:xlink="http://www.w3.org/1999/xlink" xlink:title="pereopod 1" id="ABBRID0EOTAG" xlink:type="simple">P1</abbrev>–4 orange with white bands. Spines on <abbrev xmlns:xlink="http://www.w3.org/1999/xlink" xlink:title="pereopod 1" id="ABBRID0ESTAG" xlink:type="simple">P1</abbrev>–4 and carapace epigastric protuberances white (Fig. <xref ref-type="fig" rid="F7">7C</xref>).</p></tp:treatment-sec><tp:treatment-sec sec-type="ecology" id="SECID0E1TAG"><title>Ecology.</title><p>The specimen collected on the West Florida Slope at station <named-content xmlns:xlink="http://www.w3.org/1999/xlink" content-type="dwc:institutional_code" xlink:title="U.S. Geological Survey Lophelia II expedition" xlink:href="http://grbio.org/institution/us-geological-survey" xlink:type="simple">USGS-LOPH II</named-content>-JSLII-09-GOM-3722 was observed on live <italic><tp:taxon-name><tp:taxon-name-part taxon-name-part-type="genus" reg="Desmophyllum">Desmophyllum</tp:taxon-name-part><tp:taxon-name-part taxon-name-part-type="species" reg="pertusum">pertusum</tp:taxon-name-part></tp:taxon-name></italic>. In general, the habitat was characterized by discrete, relatively large colonies of both live and dead <italic><tp:taxon-name><tp:taxon-name-part taxon-name-part-type="genus" reg="Desmophyllum">D.</tp:taxon-name-part><tp:taxon-name-part taxon-name-part-type="species" reg="pertusum">pertusum</tp:taxon-name-part></tp:taxon-name></italic>, interspersed with areas of coral rubble and soft sediments.</p></tp:treatment-sec><tp:treatment-sec sec-type="remarks" id="SECID0E2UAG"><title>Remarks.</title><p>The specimen sequenced from the Gulf of Mexico is genetically identical to the Caribbean holotype (0% of molecular divergence) for the <italic><abbrev xmlns:xlink="http://www.w3.org/1999/xlink" xlink:title="cytochrome c oxidase subunit" id="ABBRID0ECVAG" xlink:type="simple">COI</abbrev></italic> fragment obtained (Table <xref ref-type="table" rid="T1">1</xref>).</p></tp:treatment-sec><tp:treatment-sec sec-type="distribution" id="SECID0EKVAG"><title>Distribution.</title><p>Known only from the type locality in Guadeloupe and the present new record from the Gulf of Mexico, West Florida Slope; 457 to 536 m depth.</p></tp:treatment-sec><tp:treatment-sec><!--Section generated to contain objects referenced in tp:taxon-treatment.--><fig id="F1" position="float" orientation="portrait"><object-id xmlns:xlink="http://www.w3.org/1999/xlink" content-type="doi" xlink:type="simple">10.3897/zookeys.1248.156346.figure1</object-id><object-id xmlns:xlink="http://www.w3.org/1999/xlink" content-type="arpha" xlink:type="simple">51C162D8-28ED-5B4C-A004-D111B7C7632C</object-id><label>Figure 1.</label><caption><p>Map depicting locations for species of <italic><tp:taxon-name><tp:taxon-name-part taxon-name-part-type="genus" reg="Munidopsis">Munidopsis</tp:taxon-name-part></tp:taxon-name></italic> treated in present study of the Gulf of Mexico, Caribbean, and adjacent Atlantic waters off Florida.</p></caption><graphic xmlns:xlink="http://www.w3.org/1999/xlink" xlink:href="zookeys-1248-321_article-156346__-g001.jpg" position="float" orientation="portrait" xlink:type="simple" id="oo_1391047.jpg"><uri content-type="original_file" xlink:type="simple">https://binary.pensoft.net/fig/1391047</uri></graphic></fig><fig id="F7" position="float" orientation="portrait"><object-id xmlns:xlink="http://www.w3.org/1999/xlink" content-type="doi" xlink:type="simple">10.3897/zookeys.1248.156346.figure7</object-id><object-id xmlns:xlink="http://www.w3.org/1999/xlink" content-type="arpha" xlink:type="simple">A1632D83-09D3-5A57-9562-B72C120ED4C6</object-id><label>Figure 7.</label><caption><p>Color images of fresh specimens: <italic><tp:taxon-name><tp:taxon-name-part taxon-name-part-type="genus" reg="Munidopsis">Munidopsis</tp:taxon-name-part><tp:taxon-name-part taxon-name-part-type="species" reg="expansa">expansa</tp:taxon-name-part></tp:taxon-name></italic> Benedict, 1902, (<named-content xmlns:xlink="http://www.w3.org/1999/xlink" content-type="dwc:institutional_code" xlink:title="Smithsonian National Museum of Natural History" xlink:href="http://grbio.org/institution/smithsonian-institution-national-museum-natural-history-0" xlink:type="simple">USNM</named-content> 1194614) West Florida slope: A. Lateral habitus; B. dorsal habitus, abdomen flexed; C. <italic><tp:taxon-name><tp:taxon-name-part taxon-name-part-type="genus" reg="Munidopsis">Munidopsis</tp:taxon-name-part><tp:taxon-name-part taxon-name-part-type="species" reg="turgida">turgida</tp:taxon-name-part></tp:taxon-name></italic> Rodríguez-Flores, Macpherson &amp; Machordom, 2018, (<named-content xmlns:xlink="http://www.w3.org/1999/xlink" content-type="dwc:institutional_code" xlink:title="Smithsonian National Museum of Natural History" xlink:href="http://grbio.org/institution/smithsonian-institution-national-museum-natural-history-0" xlink:type="simple">USNM</named-content> 1666812) dorsal habitus, abdomen flexed. Photographs by MN (C) and C. Morrison (A, B).</p></caption><graphic xmlns:xlink="http://www.w3.org/1999/xlink" xlink:href="zookeys-1248-321_article-156346__-g007.jpg" position="float" orientation="portrait" xlink:type="simple" id="oo_1391053.jpg"><uri content-type="original_file" xlink:type="simple">https://binary.pensoft.net/fig/1391053</uri></graphic></fig><table-wrap id="T1" position="float" orientation="portrait"><label>Table 1.</label><caption><p>Average genetic distances (p-distances) for the <italic><abbrev xmlns:xlink="http://www.w3.org/1999/xlink" xlink:title="cytochrome c oxidase subunit" id="ABBRID0EFXAE" xlink:type="simple">COI</abbrev></italic> marker calculated for each species, including <italic><tp:taxon-name><tp:taxon-name-part taxon-name-part-type="genus" reg="Munidopsis">Munidopsis</tp:taxon-name-part><tp:taxon-name-part taxon-name-part-type="species" reg="testuda">testuda</tp:taxon-name-part></tp:taxon-name></italic> Rodríguez-Flores, Seid, Rouse &amp; Giribet, 2023.</p></caption><table id="TID0EL3AG" rules="all"><tbody><tr><th rowspan="1" colspan="1"/><th rowspan="1" colspan="1">
                      <tp:taxon-name><tp:taxon-name-part taxon-name-part-type="genus" reg="Munidopsis">Munidopsis</tp:taxon-name-part><tp:taxon-name-part taxon-name-part-type="species" reg="expansa">expansa</tp:taxon-name-part></tp:taxon-name>
                    </th><th rowspan="1" colspan="1">
                      <tp:taxon-name><tp:taxon-name-part taxon-name-part-type="genus" reg="Munidopsis">Munidopsis</tp:taxon-name-part><tp:taxon-name-part taxon-name-part-type="species" reg="testuda">testuda</tp:taxon-name-part></tp:taxon-name>
                    </th></tr><tr><td rowspan="1" colspan="1">
                      <italic>
                        <tp:taxon-name><tp:taxon-name-part taxon-name-part-type="genus" reg="Munidopsis">Munidopsis</tp:taxon-name-part><tp:taxon-name-part taxon-name-part-type="species" reg="expansa">expansa</tp:taxon-name-part></tp:taxon-name>
                      </italic>
                    </td><td rowspan="1" colspan="1"/><td rowspan="1" colspan="1"/></tr><tr><td rowspan="1" colspan="1">
                      <italic>
                        <tp:taxon-name><tp:taxon-name-part taxon-name-part-type="genus" reg="Munidopsis">Munidopsis</tp:taxon-name-part><tp:taxon-name-part taxon-name-part-type="species" reg="testuda">testuda</tp:taxon-name-part></tp:taxon-name>
                      </italic>
                    </td><td rowspan="1" colspan="1">0.107</td><td rowspan="1" colspan="1"/></tr><tr><td rowspan="1" colspan="1"><italic><tp:taxon-name><tp:taxon-name-part taxon-name-part-type="genus" reg="Munidopsis">Munidopsis</tp:taxon-name-part><tp:taxon-name-part taxon-name-part-type="species" reg="messingi">messingi</tp:taxon-name-part></tp:taxon-name></italic> sp. nov.</td><td rowspan="1" colspan="1">0.156</td><td rowspan="1" colspan="1">0.140</td></tr></tbody></table></table-wrap></tp:treatment-sec></tp:taxon-treatment>
